# Supplementary material for: Candida albicans White and Opaque Cells Undergo Distinct Programs of Filamentous Growth
Source: PLoS Pathog. 2013 Mar 7;9(3):e1003210. doi: 10.1371/journal.ppat.1003210 (PMC3591317; doi:10.1371/journal.ppat.1003210)
Supplement: Table S2 — Genes induced during filamentous growth in opaque cells. Table shows genes induced during filamentous growth of opaque cells in both LP and SOR media. (XLSX) [file ppat.1003210.s012.xlsx]

## Sheet: Sheet1
orf19 #	Name	Annotation
1321	HWP1	Hyphal cell wall protein; covalently crosslinked to epithelial cells by host transglutaminase; opaque- and a-specific, alpha-factor induced; at MTLa side of conjugation tube; assessment of virulence role complicated by URA3 effects
1822	UME6	Zinc cluster DNA-binding transcription factor required for wild-type hyphal extension, virulence, adherence to plastic; filament induced; regulated by Nrg1p, Tup1p, Rfg1p, alkaline conditions; expression promotes highly filamentous biofilms
6202	RBT4	Protein similar to plant pathogenesis-related proteins; required for virulence in mouse systemic and rabbit corneal infections; mRNA binds to She3p and is localized to hyphal tips
6028	HGC1	Hypha-specific G1 cyclin-related protein involved in regulation of hyphal morphogenesis
7049	CYB5	Cytochrome b(5); not essential for viability; similar to S. cerevisiae Cyb5p; transcriptionally regulated by iron; expression greater in high iron; fluconazole-induced; shows colony morphology-related gene regulation by Ssn6p
489	DAP1	Similar to mammalian membrane-associated progesterone receptors involved in DNA damage response; induced in core stress response; Hog1p regulated; clade-associated expression; Hap43p-repressed; planktonic growth-induced gene
1770	CYC1	Cytochrome c; complements defects of S. cerevisiae cyc1 cyc7 double mutant; expression greater in high iron; alkaline downregulated; repressed by nitric oxide; Cap2-dependent downregulation in low iron; regulated by Sef1p, Sfu1p, and Hap43p
6385	ACO1	Aconitase; expression greater in high iron; 2 upstream CCAAT motifs; amino acid starvation (3-AT), amphotericin B, phagocytosis, farnesol induced; fluconazole-downregulated; Gcn4p-regulated; Hap43p-repressed; antigenic in infection
92		Hap43p-repressed gene; increased expression in response to prostaglandins
4076	MET10	Sulfite reductase; role in sulfur amino acid metabolism; biofilm-induced expression; upregulated in the presence of human whole blood or polymorphonuclear (PMN) cells; Hog1p-induced; possibly adherence-induced
4099	ECM17	Enzyme of sulfur amino acid biosynthesis; putative role in regulation of cell wall biogenesis; upregulated in biofilm; possibly adherence-induced; regulated by Tsa1p/Tsa1Bp in H2O2 stress; Gcn4p-regulated; Tbf1p-activated; Hap43p-repressed
2701		uncharacterized
6443		uncharacterized
3803	MNN22	Putative Golgi alpha-1,2-mannosyltransferase; regulated by Tsa1p, Tsa1Bp in minimal media at 37 deg; Hog1p-induced; induced by nitric oxide; downregulated in core stress response; planktonic
4041	PEX4	Putative peroxisomal ubiquitin conjugating enzyme; transcription is upregulated in both intermediate and mature biofilms; regulated by Sef1p-, Sfu1p-, and Hap43p
5005	OSM2	Putative mitochondrial fumarate reductase; regulated by Ssn6p, Gcn2p, and Gcn4p; Hog1p-downregulated; stationary phase enriched protein; Hap43p-repressed gene
852	SAP98	Glycosyl-phosphatidylinositol-anchored aspartic endopeptidase; regulated by Gcn2p and Gcn4p; expressed only in opaque MTLa/MTLa cells
238	CCP1	Similar to cytochrome-c peroxidase N terminus; negatively regulated by Rim101p or alkaline pH; transcription induced by interaction with macrophage or low iron; oxygen-induced activity
7514	PCK1	Phosphoenolpyruvate carboxykinase; regulated by hyphal switch, carbon source, Hap43p; repressed on glucose; induced by fluconazole, phagocytosis, H2O2, biofilm formation; induced in oralpharyngeal candidasis
1625		Putative ubiquinone oxidoreductase; repressed by nitric oxide; Hap43p-repressed
1873		uncharacterized
6794	FESUR1	Putative ubiquinone reductase; transcriptionally induced by interaction with macrophage; alkaline downregulated; repressed by nitric oxide; clade-associated gene expression; Hap43p-repressed gene
3902		uncharacterized
5692		Ortholog(s) have ubiquitin-protein ligase activity, role in anaphase-promoting complex-dependent proteasomal ubiquitin-dependent protein catabolic process, protein ubiquitination and anaphase-promoting complex localization
4653		Transcriptionally regulated by iron; expression greater in low iron; similar to GPI-linked cell-wall proteins
637	SDH2	Succinate dehydrogenase, Fe-S subunit; localizes to surface of yeast cells, but not hyphae; transcriptionally regulated by iron; expression greater in high iron; repressed by nitric oxide, Hap43p; induced during log phase aerobic growth
5753	HGT10	Glycerol permease involved in glycerol uptake; member of the major facilitator superfamily; induced by osmotic stress, at low glucose in rich media, during cell wall regeneration; 12 membrane spans; Hap43p-induced gene
5025	MET3	ATP sulfurlyase of sulfate assimilation; repressed by Met or Cys, Sfu1p, or in fluconazole-resistant isolate; strongly induced on biofilm formation, even in presence of Met and Cys; Hog1p-, caspofungin-, white phase-induced
6999	TCD5	Has domain(s) with predicted oxidoreductase activity and role in oxidation-reduction process
2247		Ortholog of C. parapsilosis CDC317
6586		Late-stage biofilm-induced gene; increased transcription observed upon benomyl treatment or in an azole-resistant strain that overexpresses MDR1; shows colony morphology-related regulation by Ssn6p; induced by nitric oxide; Hap43p-repressed
5303	PGA30	GPI-anchored protein of cell wall
2990	XOG1	Exo-1,3-beta-glucanase; 5 glycosyl hydrolase family member; affects sensitivity to chitin and glucan synthesis inhibitors; not required for yeast-to-hyphal transition or for virulence in mouse systemic infection; Hap43p-induced gene
3103		Ortholog(s) have DNA-directed RNA polymerase activity, role in tRNA transcription from RNA polymerase III promoter and DNA-directed RNA polymerase III complex, cytoplasm localization
6551		Ortholog(s) have SNAP receptor activity, role in Golgi vesicle transport, vesicle fusion and Golgi medial cisterna, SNARE complex localization
3926	RNY11	Ortholog(s) have endoribonuclease activity, role in RNA catabolic process, apoptotic process, cell morphogenesis and cytosol, extracellular region, vacuole localization
3121	GST1	Putative glutathione S-transferase; upregulated in the presence of human neutrophils; expression is regulated upon white-opaque switching; increased transcription is observed upon benomyl treatment
2244		Similar to oxidoreductases
1167		Ortholog(s) have sulfonate dioxygenase activity and role in sulfur compound catabolic process
4847		uncharacterized
5210		uncharacterized
3196		uncharacterized
2770	SOD1	Zinc cluster DNA-binding transcription factor required for wild-type hyphal extension, virulence, adherence to plastic; filament induced; regulated by Nrg1p, Tup1p, Rfg1p, alkaline conditions; expression promotes highly filamentous biofilms
5302	PGA31	Cell wall protein; putative GPI anchor; expression is regulated upon white-opaque switching; induced by Congo Red and by cell wall regeneration
929		uncharacterized
2707.1	QCR1	Putative ubiquinol cytochrome c reductase; shows colony morphology-related gene regulation by Ssn6p
6630		Ortholog(s) have role in ER-associated protein catabolic process
4468		uncharacterized
